# Supplementary material for: Loss of NF2 defines a genetic subgroup of non‐FOS‐rearranged osteoblastoma
Source: J Pathol Clin Res. 2020 Jun 16;6(4):231–7. doi: 10.1002/cjp2.172 (PMC7578308; doi:10.1002/cjp2.172)
Supplement: Supplementary file 2 — Table S1. Clinical and genetic features of osteoblastoma [file CJP2-6-231-s002.xlsx]

## Sheet: Sheet1
Loss of NF2 defines a genetic subgroup of non-FOS-rearranged osteoblastoma
Saba KH et al. J Pathol Clin Res DOI: 10.1002/cjp2.172
Supplementary Table S1. Clinical and genetic features of osteoblastoma
Case	Morphology	Age	Sex	Site	SNP array	FOS DNA mate-pair sequencing	FOS FISH	FOS IHC	FOSB IHC	RNA sequencing	Case number in previous publication
1	Epithelioid osteoblastoma	13	M	Rib	Aberrant, including 6q and 22q12 dels	No structural variant detected	NA	NA	NA	Yes
2	Epithelioid osteoblastoma	23	M	Proximal humerus	Aberrant, including 6q and 22q12 dels	No structural variant detected	NA	NA	NA	Yes	PMID: 24236197 Case 2
3	Epithelioid osteoblastoma	30	M	Right sacrum	Normal	No structural variant detected	NA	NA	NA	No
4	Epithelioid osteoblastoma	33	F	Right iliac crest	Normal	NA	NA	NA	NA	No
5	Epithelioid osteoblastoma	44	M	Skull	Aberrant, including 6q and 22q12 dels	NA	Negative	Negative	NA	No	PMID: 24236197 Case 1
6	Osteoblastoma	2	M	Right tibia	Normal	No structural variant detected	NA	NA	NA	Yes
7	Osteoblastoma	5	M	Right foot	Normal	NA	NA	NA	NA	No
8	Osteoblastoma	8	F	Right tibia	Normal	t(12;14)(q21;q24)	NA	NA	NA	No
9	Osteoblastoma	10	F	Sacrum	Normal	No structural variant detected	NA	NA	NA	Yes	PMID: 24236197 Case 7
10	Osteoblastoma	11	F	Rib	Normal	t(6;14;22)(p21;q24;q12)	NA	NA	NA	No
11	Osteoblastoma	13	F	Left humerus	Normal	No structural variant detected	NA	NA	NA	Yes
12	Osteoblastoma	13	F	Sacrum	Aberrant	t(3;14;7)(p24;q24;p14)	NA	NA	NA	Yes
13	Osteoblastoma	13	F	Left ankle	Normal	No structural variant detected	NA	NA	NA	Yes
14	Osteoblastoma	14	M	Sacrum	Normal	t(8;14)(q23;q24)	NA	NA	NA	Yes
15	Osteoblastoma	15	M	Right foot	Aberrant, including 6q del	No structural variant detected	NA	NA	NA	No
16	Osteoblastoma	16	M	Proximal femur	Normal	t(4;14)(p14;q24)	NA	NA	NA	No	PMID: 24236197 Case 6
17	Osteoblastoma	16	F	Right talus	Normal	NA	NA	NA	NA	No
18	Osteoblastoma	17	M	Right tibia	Aberrant	No structural variant detected	NA	NA	NA	No
19	Osteoblastoma	17	F	Right rib	Aberrant, including 6q and 22q12 dels	NA	NA	NA	NA	No
21	Osteoblastoma	20	M	Acetabulum	Normal	No structural variant detected	NA	Positive	Negative	No	PMID: 24236197 Case 11
20	Osteoblastoma	25	M	Vertebra	Normal	t(14;15)(q24;q25)	NA	NA	NA	Yes
22	Osteoblastoma	30	M	Right foot	Normal	t(10;14)(p11;q24)	NA	NA	NA	Yes
23	Osteoblastoma	31	M	Right tibia	Normal	t(1;8;14)(q25;q23;q24)	NA	NA	NA	Yes
24	Osteoblastoma	33	M	Right neck of femur	Normal	No structural variant detected	NA	NA	NA	No
25	Osteoblastoma	37	M	Os ilium	Normal	NA	NA	NA	NA	Yes	PMID: 24236197 Case 8
27	Osteoblastoma	41	M	Vertebra	Normal	t(3;14)(p14;q24)	NA	Positive	Negative	No	PMID: 24236197 Case 10
26	Osteoblastoma	42	M	Tibia	Normal	No structural variant detected	NA	NA	NA	No
28	Osteoblastoma	44	M	Vertebra	Normal	t(4;14)(q22;q24)	NA	Positive?	Negative	No	PMID: 24236197 Case 9
29	Osteoblastoma	50	M	Proximal tibia	Normal	No structural variant detected	NA	NA	NA	Yes
NA = not analyzed
