# Supplementary material for: Loss of NF2 defines a genetic subgroup of non‐FOS‐rearranged osteoblastoma
Source: J Pathol Clin Res. 2020 Jun 16;6(4):231–7. doi: 10.1002/cjp2.172 (PMC7578308; doi:10.1002/cjp2.172)
Supplement: Supplementary file 4 — Table S3. Genomic copy number state of genes in 22q12 [file CJP2-6-231-s004.xlsx]

## Sheet: Sheet1
Loss of NF2 defines a genetic subgroup of non-FOS-rearranged osteoblastoma
Saba KH et al. J Pathol Clin Res DOI: 10.1002/cjp2.172
Supplementary Table S3. Genomic copy number state of genes in 22q12
	Copy number of deleted genes on 22q121,2,3
Case	MN1	PITPNB	TTC28	CHEK2	ZNRF3	KREMEN1	NF2
1	n=1	n=1	n=0	n=0	n=0	n=1	n=0
2	n=1	n=1	n=1	n=0	n=1	n=1	n=0
5	n=0	n=0	n=0	n=1	n=0	n=0	n=0
19	n=1	n=1	n=1	n=1	n=0	n=1	n=0
1n=1 represents a hemizygous deletion of whole or parts of the gene
2n=0 represents a homozygous deletion of whole or parts of the gene
3Copy numbers are based on combined SNP array, whole exome, and whole genome sequencing analyses
