# Supplementary material for: Loss of NF2 defines a genetic subgroup of non‐FOS‐rearranged osteoblastoma
Source: J Pathol Clin Res. 2020 Jun 16;6(4):231–7. doi: 10.1002/cjp2.172 (PMC7578308; doi:10.1002/cjp2.172)
Supplement: Supplementary file 5 — Table S4. Structural chromosome alterations affecting the NF2 gene detected by whole genome paired‐end sequencing and whole genome mate pair sequencing [file CJP2-6-231-s005.xlsx]

## Sheet: Sheet1
Loss of NF2 defines a genetic subgroup of non-FOS-rearranged osteoblastoma
Saba KH et al. J Pathol Clin Res DOI: 10.1002/cjp2.172
Suuplementary Table S4. Structural chromosome alterations affecting the NF2 gene detected by whole genome paired-end sequencing and whole genome mate pair sequencing
Case	Case number in previous publication	Morphology	TIDDIT_SV_type1,2	Breakpoint_CHRA3	Breakpoint_partnerCHR3	Delly2_SV_type1,2	Breakpoint_CHRA3	Breakpoint_partnerCHR3
1		Epithelioid osteoblastoma	BND	chr1:29193830	[chr22:30070302[N	BND	chr22:30036274	T]chr1:110902182]
			BND	chr1:54548458	[chr22:30093871[N	BND	chr22:30069784	[chr1:29191320[C
			BND	chr1:60172010	]chr22:30071415]N	BND	chr22:30071366	C[chr1:60172010[
			BND	chr1:110902184	N]chr22:30036321]	BND	chr22:30093872	[chr1:54548458[A
2	PMID: 24236197 Case 2	Epithelioid osteoblastoma	INV	chr22:24738660	chr22:30076844	INV	chr22:24738660	chr22:30076844
			BND	chr22:30072126	N[chr3:45548535[	BND	chr22:30072128	A[chr3:45548535[
1BND = break end
2INV = inversion
3Basepair positions according to the Human GRCh37/hg19 reference genome
